# Supplementary material for: N4BP1 negatively regulates NF-κB by binding and inhibiting NEMO oligomerization
Source: Nat Commun. 2021 Mar 2;12:1379. doi: 10.1038/s41467-021-21711-5 (PMC7925594; doi:10.1038/s41467-021-21711-5)
Supplement: Supplementary file 6 — Source Data [file 41467_2021_21711_MOESM6_ESM.xlsx]

## Sheet: Fig. 1
Fig. 1b	REF	HET	VAR		Fig. 1c					Fig. 1e	Pam3CSK4 (ng/ml)	N4bp1 +/+				N4bp1 +/ac				N4bp1 ac/ac
stash	71.4659	103.879	234.039		chromosome	coordinate	gene_symbol	P value			1	4.66634	1.17514	4.66634	1.47681	1.17514	0.341893	1.77791	3.27474	1.56591	6.74441	2.37837	1.77791
	72.6322	119.558	236.917		1	45799134	Wdr75	1			5	77.3144	85.4612	103.291	86.6341	153.319	177.01	141.748	70.4193	222.084	210.746	171.682	156.098
	73.6703	123.981			1	46290775	Dnah7b	0.267176			25	1321.08	1792.76	1212.36	1762.74	1721.1	1943.1	1479.19	1806.02	2666.77	2102.87	2293.58	2779.72
	74.1633	124.293			1	97834478	Pam	0.630468			100	1522.33	1823	1281.8	1431.06	1202.21	1595.97	1766.22	2268.69	2502.18	2785.3	3048.14	3118.56
	78.7895	135.719			1	150753699	Hmcn1	0.281487			200	1494.41	1366.22	941.887	1174.49	1018.64	1240.45	1461.98	1824.8	2243.33	2708.74	2257.14	3048.83
	83.8582	136.951			1	153826220	Rgsl1	0.281487		Fig. 1f	R848 (ng/ml)	N4bp1 +/+				N4bp1 +/ac				N4bp1 ac/ac
	91.1156	140.271			1	156622587	Abl2	0.281487			1	38.0466	26.417	38.101	38.4165	11.4857	31.6014	13.2963	12.9985	38.4733	12.3459	9.52504	10.9991
	98.8139	142.569			1	159924107	Tnr	0.888703			5	1091.84	1314.48	895.695	1228.81	1078.58	1056.04	1141.78	1018.99	1800.14	1304.62	1896.25	1718.38
	100.41	143.297			1	160733586	Rabgap1l	0.417153			25	977.195	1281.72	971.806	1120.52	952.174	1508.81	1065.41	1365.26	1992.28	1515.21	2088.62	2278.03
	102.968	162.063			1	171360660	Klhdc9	0.224668			100	728.844	725.732	639.79	675.331	660.408	777.909	735.087	891.019	1390.84	1277.02	1507.45	1468.96
	103.63	164.343			2	12301644	Itga8	0.971952			250	544.187	733.524	721.077	655.963	537.454	682.853	696.497	894.459	1192.83	1222.22	1308.58	1717.94
	113.925	181.805			2	76768811	Ttn	0.15179		Fig. 1g	poly(I:C) (ug/ml)	N4bp1 +/+				N4bp1 +/ac				N4bp1 ac/ac
	122.669				2	91634971	F2	0.397972			1	77.544	124.626	135.448	93.5932	136.967	106.891	119.054	118.529	82.9217	86.8534	108.011	157.071
	130.697				2	101797682	Prr5l	0.431251			10	447.982	572.492	412.011	457.908	434.61	434.028	583.821	389.115	518.11	365.593	536.469	510.144
	136.22				2	103732969	Nat10	0.141005			100	741.513	761.821	736.199	753.51	574.216	591.115	526.16	839.081	653.737	540.517	777.183	767.758
	144.972				2	112661657	Ryr3	0.141005			500	438.27	529.923	584.18	492.023	509.83	352.423	531.067	595.277	624.782	603.455	495.064	711.232
winter	39.0305	66.2566	147.578		2	122638318	AA467197	0.141005		Fig. 1h	LPS (ng/ml)	N4bp1 +/+				N4bp1 +/ac				N4bp1 ac/ac
	59.2497	67.208	154.962		2	127066605	Ap4e1	0.348672			0.1	4.66634	1.17514	4.66634	1.47681	1.17514	0.341893	1.77791	3.27474	1.56591	6.74441	2.37837	1.77791
	70.4846	67.758	284.295		2	132373899	Prokr2	0.393906			0.25	422.701	149.229	176.042	229.76	214.47	129.668	283.963	189.347	181.552	121.769	68.9707	81.5638
	104.524	95.8366	405.995		2	136876174	Mkks	0.00640126			1	1898.11	1715.4	2093.95	1535.88	895.514	1072.93	1295.02	1450.19	1733.02	1280.27	1172.58	1592.54
	125.17	103.675			2	150119520	Zfp120	0.00381768			10	2199.01	2415.13	1875.96	2265.9	2371.13	1770.9	1741.01	2275.1	2156.94	2263.85	2910.49	2599.59
	125.896	114.144			2	152093143	Scrt2	0.5093			100	2549.61	2017.05	1874.11	2124.05	1518.26	1404.27	1589.2	2076.88	1963.76	2053.34	2247.57	2136.05
	175.645	115.765			2	153399831	Asxl1	0.00381768
		139.531			2	154588059	Pxmp4	0.415344			Fig. 1i Pam3CSK4			Fig. 1j R848			Fig. 1k poly (I:C)			Fig. 1l LPS
		154.67			2	180593725	Ogfr	1			N4bp1+/+	N4bp1+/-	N4bp1-/-	N4bp1+/+	N4bp1+/-	N4bp1-/-	N4bp1+/+	N4bp1+/-	N4bp1-/-	N4bp1+/+	N4bp1+/-	N4bp1-/-
		155.666			2	181148088	Eef1a2	1			597.204	526.199	1044.75	730.336	908.918	2111.29	107.13	102.295	58.4555	653.029	722.613	786.448
acorn	119.886	124.309	192.317		3	55500131	Dclk1	0.513257			303.446	859.226	1210.09	426.493	1053.18	2611.77	89.228	82.6403	171.176	635.511	849.307	1006.93
	105.342	127.673	149.577		3	62501015	Dhx36	0.995567			645.75	956.516	766.741	1115.95	1397.47	1758.75	128.473	103.571	125.569	933.724	1034.4	838.41
	106.191	100.825	228.094		3	63740843	Plch1	0.909841			624.704	793.859	774.737	795.608	1263.73	1604.38	85.55	92.833	154.556	915.538	936.28	749.912
	114.133	70.0944	200.726		3	87733408	Arhgef11	0.606578			527.129	521.612	852.478	738.159	882.043	1430.98	72.3457	118.57	112.57	894.566	699.498	691.446
	123.704	109.464	167.204		3	89432636	Pygo2	0.531146			562.822	700.223	815.062	837.464	1217.29	2265.22	105.352	122.387	167.396	967.345	882.834	865.255
	64.4045	52.636			3	89760941	Chrnb2	0.418726			631.986	763.006	988.596	911.934	1563.08	1976.71	99.8627	129.884	117.998	904.367	906.406	727.556
	46.8538	165.776			3	89876863	Il6ra	0.513257
	66.0966	104.77			3	92806827	Lce1k	0.24779
	52.9719	141.295			3	95035859	Psmd4	0.07924
	88.6363	149.398			3	96880069	Gpr89	0.339384
	120.808	80.9566			3	122103540	Abca4	0.58923
	141.208	98.9948			3	130570332	Col25a1	0.125916
	69.9459	75.8009			4	15986605	Nbn	0.887868
	90.9033	148.421			4	33095512	Gabrr2	0.163796
	74.6599	118.203			4	56903946	Tmem245	0.915478
	108.289	124.178			4	59315420	Susd1	0.789495
		94.4372			4	88279256	Focad	0.911518
		146.964			4	101836996	B020004J07Rik	0.941096
		165.648			4	126323470	Tekt2	0.174544
		120.139			4	128585676	Zscan20	0.24127
					4	134909706	Tmem50a	0.163769
					4	141217288	Rsg1	0.997059
					4	148545596	Mtor	0.950664
					4	149160752	Pgd	0.984968
					5	5675866	Steap2	0.435394
					5	8702399	Abcb1a	0.443363
					5	34234409	Zfyve28	0.43739
					5	87003300	Ugt2b35	0.504884
					5	89883001	Adamts3	0.782328
					5	90904020	Cxcl2	0.782328
					5	104074875	Gm17660	1
					5	109453354	Vmn2r17	0.956129
					5	114455999	Mvk	0.964277
					5	118745130	Med13l	0.995183
					5	124062806	Abcb9	0.960169
					5	150495703	Fry	0.234466
					6	17546996	Met	1
					6	29470272	Atp6v1f	1
					6	52204296	Hoxa5	0.967895
					6	68768598	Igkv4-91	0.892256
					6	90107404	Vmn1r50	0.815839
					6	134710180	Borcs5	0.661218
					6	136329264	Gm8994	1
					6	142133146	Slco1a6	0.760134
					7	17211912	Psg29	3.08743e-05
					7	19036830	Sympk	0.694089
					7	25343667	Megf8	0.779845
					7	25786974	Axl	0.800622
					7	28761748	Nfkbib	6.62222e-05
					7	34119012	Wtip	6.62222e-05
					7	43999247	Klk1b11	0.864071
					7	108881417	Olfr518	0.278796
					7	109475879	Trim66	0.819896
					7	112336900	Mical2	0.272044
					7	127842762	Stx4a	0.0398131
					7	131309768	Cuzd1	0.602824
					7	141213641	Lmntd2	0.917101
					7	141271928	Cdhr5	0.918845
					7	144582171	Fadd	1
					8	13974579	Tdrp	0.161785
					8	36577131	Dlc1	0.0670713
					8	71388766	Ushbp1	3.77562e-05
					8	83254761	Tbc1d9	8.94983e-07
					8	85079824	Wdr83	8.94983e-07
					8	86860424	N4bp1	7.75067e-12
					8	106885792	Chtf8	0.0747451
					8	116956542	Atmin	0.0365257
					8	125450362	Sipa1l2	0.124268
					9	22105494	Cnn1	0.854772
					9	31400985	Nfrkb	1
					9	40897525	Jhy	0.0252759
					9	57248335	Trcg1	0.76815
					9	72617291	Rfx7	0.0492993
					9	75174078	Myo5a	0.155914
					9	86756122	Prss35	0.0942555
					9	99338772	Esyt3	0.982413
					9	108560610	Impdh2	0.901633
					9	110644458	Nbeal2	0.922618
					9	122748535	Topaz1	0.946834
					10	19749323	Il20ra	0.735258
					10	53934981	Man1a	0.945037
					10	58412451	Lims1	1
					10	74502765	Pcdh15	0.640149
					10	79746551	Polrmt	1
					10	108230590	Ppp1r12a	0.0301519
					10	111009948	Zdhhc17	0.613287
					10	119985594	Grip1	0.992355
					10	127888349	Rdh7	0.937273
					10	129691990	Olfr803	0.992355
					11	3308032	Patz1	0.490079
					11	3350682	Limk2	0.554346
					11	58164277	Gemin5	1
					11	58489745	Olfr332	1
					11	58566625	Olfr224	1
					11	67188701	Myh2	1
					11	68385667	Ntn1	1
					11	69916436	Gps2	1
					11	77515296	Abhd15	0.941863
					11	80592795	Myo1d	0.919632
					11	82958666	Slfn5	0.782313
					11	86771210	Dhx40	0.378891
					11	106020274	Kcnh6	0.796745
					11	114864267	Gprc5c	0.437304
					11	118041131	Dnah17	0.810594
					11	121116956	Tex19.2	0.0232249
					12	57325535	Mipol1	1
					12	65106054	Fancm	1
					12	102768235	Ubr7	0.601992
					13	41316804	Nedd9	0.453757
					13	46531025	Cap2	0.198496
					13	67670408	Zfp738	0.398862
					13	111772612	Map3k1	0.301014
					14	23526623	Kcnma1	1
					14	34237568	Fam35a	1
					14	51922595	Rnase13	0.57476
					14	53428762	Trav6-3	0.0111591
					14	54514886	Prmt5	1
					14	68571766	Adamdec1	0.276136
					14	69190918	Nkx3-1	0.257104
					14	70967015	Gfra2	0.276136
					15	10483292	Brix1	1
					15	88825278	Creld2	0.386663
					15	98456915	Olfr281	1
					15	99946842	Fam186a	1
					16	3963753	Nlrc3	1
					16	4613475	Glis2	1
					16	18227166	Zdhhc8	1
					16	20207668	Yeats2	1
					17	9422388	Gm17728	0.000340357
					17	14106146	4930488N24Rik	0.5791
					17	14196729	Dact2	0.596099
					17	23644788	Mmp25	0.0213548
					17	28638401	Slc26a8	0.795342
					17	34696020	Tnxb	0.00253315
					17	36870063	Trim10	0.0121783
					17	46985996	Ubr2	0.205497
					17	67804545	Lama1	0.259735
					17	88645252	Ston1	1.74584e-05
					18	25085546	Fhod3	0.764229
					18	32859261	Wdr36	0.471274
					18	37815925	Pcdhgc4	1
					18	71378684	Dcc	0.550438
					18	82609418	Zfp236	0.400108
					19	5665247	Pcnx3	0.34886
					19	6294243	Ehd1	0.0708585
					19	6939681	Gpr137	0.425057
					19	7510098	Atl3	0.207331
					19	8803967	Zbtb3	0.0798813
					19	34573494	Ifit2	0.654642
					19	41634666	Slit1	0.425057
					x	9450750	Cybb	0.694281

## Sheet: Fig. 2
	Fig. 2c	N4bp1 +/+			N4bp1 -/-			N4bp1 +/+Pam3CSK4			N4bp1 -/- Pam3CSK4
	1:5	6112.5	5327.5	5434	8739.5	8105.5	8001.4	17945.5	16731.5	16471.6	25175.5	23612.5	23174.3
	1:15	1147.5	789.5	920.1	1587.5	1334.5	1388	4586.3	4282.8	4212.8	6393.8	6023.1	5898
	1:45	223.5	105.5	156.3	376.5	243.5	294.5	1054.5	850.6	904.9	1698.4	1413.7	1478.2
	Fig. 2d	N4bp1 +/+			N4bp1 -/-
	IgG	0.054	0.068	0.144	0.044	0.02	0.086
	anti-P65	1.161	1.085	1.463	3.12	4.654	3.381
	anti-acetyl-H4	5.822	6.184	6.882	12.329	10.18	14.831
	Fig. 2e	N4bp1 +/+				N4bp1 -/-
	Il1b	419.796	464.709	414.295	469.376	1981.85	1744.6	2428.26	2262.38
	Il6	18726.1	19305.8	16413.3	17203	94871.8	91400.2	106765	88524.3
	Il10	246.634	258.67	241.439	250.777	1731.24	1693.12	1926.29	1733.44
	Il12 p40	462.433	395.36	379.256	404.395	3480.42	3180.91	3768.56	3012.4
	Tnf	30.0332	22.0904	31.8578	20.5472	210.009	190.067	274.91	264.636
	Ccl5	16.56	17.69	17.5	16.24	46	41.52	45.19	41.88
	Fig. 2f	293T N4BP1 +/+				293T N4BP1 -/-
	IL-6 promoter wt	0.567123	1.50661	1.08776	0.838507	5.09101	3.27811	5.45187	3.54397
	NF-κB mut	0.378511	0.312982	0.426168	0.169791	0.609777	0.425501	0.334322	0.59059
	AP-1/CEBPb mut	0.96325	1.19918	0.943982	0.986687	2.35397	2.38502	1.51492	1.83092
	NF-κB-reporter	0.710325	0.944706	1.11556	1.22941	2.66618	3.0971	2.79272	2.07693
	AP-1-reporter	1.04631	1.04567	1.03111	0.876903	1.05415	0.820577	1.02482	0.892887

## Sheet: Fig. 3
	Fig. 3e
	None		IL1b
	N4BP1+/+	N4BP1-/-	N4BP1+/+	N4BP1-/-	N4BP1-/-	N4BP1-/-	N4BP1-/-	N4BP1-/-	N4BP1-/-	N4BP1-/-
	vector	vector	vector	vector	FL	ΔUBAL	ΔCUEL	ΔUBAL&CUEL	ΔKH	ΔNYN
	0.952603	3.56878	15.1453	27.6368	16.64	26.2701	23.4184	28.4248	24.9067	16.9173
	1.00714	4.28645	14.2165	29.2362	15.0191	24.9973	22.1934	28.198	26.243	16.5148
	1.04026	3.5882	15.3575	28.038	15.3575	22.7451	28.0271	29.0857	25.4762	15.1311

## Sheet: Fig. 5e-i
	Fig. 5e	WT			N4bp1-/-			Triflps2/lps2; N4bp1-/-			Triflps2/lps2
	0.1	53.64	44.3324	42.6031	53.2077	52.0821	44.0658	59.6134	57.6531	81.0074	39.153	45.4259	42.5262
	1	937.152	965.406	793.577	1149.99	1084.44	892.935	557.104	620.196	610.655	86.6071	137.68	103.359
	10	2103.79	2141.76	2040.48	2132.68	1649.14	1892.13	1714.86	1509.55	1602.75	468.758	531.799	419.93
	Fig. 5h
	None		IL-1b
	N4BP1+/+	N4BP1-/-	N4BP1+/+	N4BP1-/-	N4BP1-/-	N4BP1-/-	N4BP1-/-	N4BP1-/-	N4BP1-/-
	Empty	Empty	Empty	Empty	FL	1-424	425-896	1-490	491-896
	0.919436	4.12324	14.3764	25.5978	13.6284	22.3478	23.9245	20.9727	25.5501
	1.05121	4.07307	12.7287	25.1412	16.7435	24.7799	29.6726	23.4072	19.2268
	1.02935	3.0801	13.6284	27.2555	16.6895	21.7816	23.3183	27.5174	24.9028
	Fig. 5i
	None		IL-1b				TNF
	N4BP1+/+	N4BP1-/-	N4BP1+/+	N4BP1-/-	N4BP1+/+	N4BP1-/-	N4BP1+/+	N4BP1-/-	N4BP1+/+	N4BP1-/-
	Empty	Empty	Empty	Empty	FL	D424,490A	Empty	Empty	FL	D424,490A
	1.20116	2.86865	15.9895	27.9055	16.1204	16.28	81.839	82.2663	67.9671	62.2164
	0.933107	2.91017	14.6522	27.748	16.0934	15.041	69.0445	85.6808	85.9021	51.2329
	0.865733	2.34359	16.3998	28.293	15.1604	16.2693	81.6037	94.0596	74.4277	50.7417

## Sheet: Fig. 6
	Fig. 6a CpG
	N4bp1 +/+			N4bp1 -/-
	154.863	121.034	186.297	310.959	361.751	344.462
	Fig. 6b LPS
	N4bp1 +/+						N4bp1 -/-
	8.65105	9.1709	9.06788	12.0369	8.35459		11.3429	10.6767	10.6031	8.1921	10.684
	Fig. 6c HSV
	N4bp1 +/+						N4bp1 -/-
	10.4839	9.3684	8.2739	7.28936	7.57469	6.34635	13.5309	13.2445	14.7537	12.5422	12.649	13.1025

## Sheet: Suppl. Fig. 1
	1a	REF	HET	VAR		1b	REF	HET	VAR		1c	REF	HET	VAR		1d	REF	HET	VAR
	stash	71.4659	103.879	234.039		winter	39.0305	66.2566	147.578		acorn	119.886	124.309	192.317		walnut	102.851	124.203	105.174
		72.6322	119.558	236.917			59.2497	67.208	154.962			105.342	127.673	149.577			87.5339	106.346	169.776
		73.6703	123.981				70.4846	67.758	284.295			106.191	100.825	228.094			91.2004	121.248
		74.1633	124.293				104.524	95.8366	405.995			114.133	70.0944	200.726			94.7681	140.257
		78.7895	135.719				125.17	103.675				123.704	109.464	167.204			91.4597	127.269
		83.8582	136.951				125.896	114.144				64.4045	52.636				91.2748	100.354
		91.1156	140.271				175.645	115.765				46.8538	165.776				117.552	83.0872
		98.8139	142.569					139.531				66.0966	104.77				92.9247	108.922
		100.41	143.297					154.67				52.9719	141.295				105.843	119.148
		102.968	162.063					155.666				88.6363	149.398				124.593	148.447
		103.63	164.343									120.808	80.9566					156.947
		113.925	181.805									141.208	98.9948					129.161
		122.669										69.9459	75.8009					145.454
		130.697										90.9033	148.421					127.909
		136.22										74.6599	118.203					125.653
		144.972										108.289	124.178					121.494
													94.4372					97.7559
													146.964					170.177
													165.648					157.246
													120.139					133.465
																		118.175
	1e, TNF	N4bp1 +/+			N4bp1 -/-				1f, TNF	N4bp1 +/+			N4bp1 -/-				1g	N4bp1 +/+			N4bp1 -/-
	none	0.186008	0.505947	1.11815	0.884958	0.678851	0.893817		none	9.3194	8.26429	9.46204	8.69403	9.13574	9.45426		BMMs	516.398	472.057	588.574	521.731	545.434	441.168
	Pam3CSK4	404.928	372.907	405.414	1395.58	1382.81	1421.61		Pam3CSK4	1626.04	1308.97	1453.66	2489.25	2531.49	2883.12		BMDCs	4114.68	5447.7	4785.33	4780.72	5258.3	4915.52
	R848	203.304	286.747	230.432	981.841	1007.55	923.677		R848	1073.2	786.358	846.587	2653.55	2817.69	2959.81
	LPS	1424.45	1507.24	1292.45	1342.74	1445.42	1375.16		LPS	703.01	691.42	772.9	824.36	673.39	663.66
	IL-6	N4bp1 +/+			N4bp1 -/-				IL-6	N4bp1 +/+			N4bp1 -/-
	none	1.20321	1.37379	1.14326	3.25841	1.29768	1.37772		none	24.9891	23.1066	26.2963	24.2477	25.4797	25.7704
	Pam3CSK4	183.039	158.424	192.175	750.667	884.939	858.641		Pam3CSK4	402.913	355.485	377.478	1676.19	1811.17	2018.55
	R848	213.639	277.377	257.514	1133.41	1229.85	1159.73		R848	2257.76	2066.84	2245.97	3356.72	3304.43	3189.58
	LPS	1707.31	1562.51	1603.79	2162.68	1959	1801.9		LPS	2074.04	1834.74	2132.07	2641.11	2197.51	2129.83
	1h, TNF	N4bp1 +/+				N4bp1 -/-					1i	WT			N4BP1 KO colony 1			N4BP1 KO colony 2
	0	1.04316	1.517	2.15164	0.087862	1.03467	2.20839	8.39986	7.35257		Pam3CSK4	3112.32	3446.16	3213.66	5696.51	5221.26	5404.3	4763.86	4929.73	4701.39
	1	229.714	218.878	226.716	219.441	462.17	511.358	468.887	477.975
	2	530.683	520.992	513.05	505.594	2052.49	2373.85	2160.61	2235.15		1j	WT			N4BP1 KO colony 1			N4BP1 KO colony 2
	3	1004.14	898.358	803.204	896.989	3614.14	3356.25	3453.14	3482.42		R848	325.942	353.398	332.876	667.186	737.104	695.123	997.431	930.81	935.197
	1h, IL-6	N4bp1 +/+				N4bp1 -/-
	0	7.92323	6.94243	6.91657	5.89956	14.1978	14.5311	13.4137	13.7584		1k	WT			N4BP1 KO colony 1			N4BP1 KO colony 2
	1	11.2121	10.8819	10.6663	10.324	58.5562	60.7876	59.71	61.2276		LPS	7668.61	7831.3	7594.96	8238.2	7438.37	7759.9	7504.39	7996.56	7517.96
	2	40.3821	38.606	41.1019	38.9141	562.603	620.129	577.372	613.487
	3	120.093	111.383	121.661	117.469	1165.5	1027.85	1047.06	923.37

## Sheet: Suppl. Fig. 2
	2c	N4bp1+/+				N4bp1-/-					2d
	WBC	9.24264	8.98658	7.63863	10.3743	6.96574	7.50992	8.03982	8.22311		N4bp1 +/+	N4bp1 -/-	NZB/NZW F1
	B cells	4.58173	4.15944	2.77507	4.80895	2.92315	3.18063	3.45588	4.20548		63.7659	112.805	1023.2
	T cells	1.87025	2.76183	2.56851	2.99898	1.10991	1.51761	1.73184	1.69727		124.612	82.2189	1256.28
	NK cells	0.167639	0.152619	0.158263	0.173514	0.065561	0.205459	0.173028	0.11123		58.3295	76.6294	1586.51
	Neutrophils	0.759532	0.60222	0.558724	0.574588	0.272292	0.921736	0.744072	0.584152		74.7765	203.654
	Monocytes	0.192964	0.077072	0.140576	0.09912	0.242946	0.28558	0.423217	0.123355		128.588	95.4397
	CD4+ T cells	0.965888	1.46934	1.46128	1.67817	0.622567	0.750214	0.934506	0.906709
	CD8+ T cells	0.861381	1.23411	1.05248	1.25739	0.462761	0.729415	0.765895	0.756118
	activated CD3+	0.209193	0.254492	0.210249	0.265754	0.211488	0.255919	0.288899	0.244952
	activated CD4+	0.057604	0.079362	0.074441	0.073534	0.064372	0.054439	0.082097	0.061502
	activated CD8+	0.104329	0.112175	0.082438	0.126212	0.118037	0.155903	0.165494	0.147077
	CD8 cMemory	0.088457	0.104925	0.074902	0.109871	0.100192	0.12172	0.136136	0.124936
	CD8 effector	0.032993	0.028044	0.025839	0.039777	0.032384	0.057152	0.047544	0.039361
	CD8 naive	0.478307	0.956157	0.82823	0.897889	0.203425	0.266228	0.374114	0.434553
	CD4 cMemory	0.011592	0.018123	0.016918	0.013976	0.012954	0.013926	0.012211	0.01107
	CD4 effector	0.05689	0.076691	0.075671	0.077619	0.062257	0.051546	0.089112	0.058514
	CD4 naive	0.431226	0.946809	0.928971	1.00066	0.190603	0.282506	0.374114	0.516965

## Sheet: Suppl. Fig. 3
	3a	log2(fold_change)	p value		3b	log2(fold_change)	p value		3c	log2(fold_change)	p value
	Abca1	-0.14939	0.319846		Abca1	0.204272	0.50724		Abca1	0.235125	0.634512
	AC124712.1,Hif1a,Snapc1	0.533311	1.78915		AC124712.1,Hif1a,Snapc1	0.324705	0.861539		AC124712.1,Hif1a,Snapc1	0.527887	1.95273
	Adora2a	0.277863	0.208485		Adora2a	-0.06271	0.117049		Adora2a	1.16737	4
	Ahctf1,Kif28	0.124643	0.194873		Ahctf1,Kif28	0.097899	0.173796		Ahctf1,Kif28	0.048929	0.076005
	Bcl2a1a	0.54129	0.789013		Bcl2a1a	0.280159	0.325552		Bcl2a1a	0.786553	0.653647
	Bcl2a1b,Gm29094,Mthfs	0.012385	0.021089		Bcl2a1b,Gm29094,Mthfs	-0.26741	0.697236		Bcl2a1b,Gm29094,Mthfs	-0.21216	0.580292
	Bcl2a1d	0.257765	0.520641		Bcl2a1d	-0.07809	0.123176		Bcl2a1d	0.208591	0.204224
	Bcl2l11	-0.30372	0.667461		Bcl2l11	-0.5983	1.66254		Bcl2l11	-0.13535	0.2658
	Bcl3	0.11727	0.282746		Bcl3	-0.25573	0.775208		Bcl3	0.449858	1.42887
	C2,Cfb,Gm20547	2.23032	4.30103		C2,Cfb,Gm20547	1.71973	4.30103		C2,Cfb,Gm20547	2.68694	4.30103
	C3	1.21978	4.30103		C3	1.33946	4.30103		C3	2.03481	4.30103
	Cav1	0.090264	0.078002		Cav1	-0.61949	0.790485		Cav1	1.79606	2.26761
	Ccl17	-0.23826	0.178094		Ccl17	-2.32361	2.24412		Ccl17	1.21486	0
	Ccl2	0.186745	0.52981		Ccl2	-0.67743	3.30103		Ccl2	1.79504	4.30103
	Ccl22	-0.35184	1.10902		Ccl22	-1.64704	4.30103		Ccl22	2.46734	3.30103
	Ccl3	0.313538	0.691009		Ccl3	-0.18354	0.374996		Ccl3	-0.28096	0.715118
	Ccl4	0.915737	4.30103		Ccl4	-0.37345	1.02159		Ccl4	-0.31035	0.295635
	Ccl5	0.524181	1.73518		Ccl5	-0.23676	0.388914		Ccl5	1.23473	2.36653
	Ccl9	-0.35197	0.225118		Ccl9	-0.55696	0.408601		Ccl9	-0.00186	0.001
	Ccnd2	0.307462	0.643878		Ccnd2	-0.37607	0.76485		Ccnd2	1.22237	1.44916
	Ccr7	2.8846	4.30103		Ccr7	3.00761	4.30103		Ccr7	4.3809	2.1549
	Cd274	-0.16001	0.358476		Cd274	-0.31109	0.670907		Cd274	0.111153	0.250805
	Cd38	0.927727	4.30103		Cd38	0.804532	4.30103		Cd38	1.64503	4.30103
	Cd40	-0.27789	0.537827		Cd40	-0.6378	1.54061		Cd40	1.13857	1.94885
	Cd44	-0.20323	0.320572		Cd44	-0.63773	1.39794		Cd44	-0.1456	0.320799
	Cd80	0.519713	1.58004		Cd80	-0.28989	0.673459		Cd80	0.289786	0.473079
	Cd83	-0.57338	2.14569		Cd83	-0.74557	3.07058		Cd83	-0.46216	1.86012
	Cdk6	-0.16661	0.229443		Cdk6	-0.09769	0.119272		Cdk6	-0.01433	0.021957
	Cdkn1a	-0.53165	2.02919		Cdkn1a	-0.77541	3.04576		Cdkn1a	0.102919	0.240294
	Cebpd	0.482668	1.64302		Cebpd	0.994275	3.52288		Cebpd	0.830694	1.54592
	Cflar	0.050687	0.066589		Cflar	-0.27547	0.390672		Cflar	0.094889	0.157703
	Chil1	2.77477	3.45593		Chil1	1.65397	2.43771		Chil1	3.33846	2.90309
	Csf1	0.572932	2.47496		Csf1	-0.09006	0.173958		Csf1	2.46894	4.30103
	Csf3	1.98283	4.30103		Csf3	0.857311	1.68403		Csf3	1.47627	0
	Cxcl10	0.862136	3.52288		Cxcl10	-0.32802	0.553463		Cxcl10	0.583242	0.639312
	Cxcl5	1.40872	4.30103		Cxcl5	1.3482	4.30103		Cxcl5	2.41319	4.30103
	Cxcl9	2.02078	1.28441		Cxcl9	-0.17424	0.156207		Cxcl9	2.7482	0.547524
	Cyp7b1	1.32602	4.30103		Cyp7b1	1.1647	2.97881		Cyp7b1	1.99698	4.30103
	Ebi3	0.513091	1.47431		Ebi3	0.201444	0.36191		Ebi3	0.512031	1.15833
	Edn1	1.0472	4.30103		Edn1	-1.10894	4.30103		Edn1	0.745315	0
	F11r	0.685694	3.02228		F11r	0.771738	3.82391		F11r	1.72933	4.30103
	F3	0.366711	1.08911		F3	-0.42829	1.41117		F3	-0.26535	0.38279
	Fas	-0.18145	0.388808		Fas	0.178131	0.38258		Fas	0.526397	1.06753
	Fcer2a	1.42874	1.767		Fcer2a	1.94394	0		Fcer2a	0.446229	0
	Fn1	1.54907	2.3279		Fn1	1.69351	4.30103		Fn1	2.00281	3.52288
	Gadd45b	-0.30572	0.971632		Gadd45b	-0.61446	2.9393		Gadd45b	-0.71843	3.69897
	Hamp	-2.44175	0.287182		Hamp	-1.51506	0.249299		Hamp	0.823729	0
	Ier2	0.051099	0.11011		Ier2	-0.17002	0.43368		Ier2	0.361189	1.13018
	Ier3	1.09163	4.30103		Ier3	0.094934	0.204711		Ier3	1.32084	4.30103
	Il10	1.93899	4.30103		Il10	1.21266	4.30103		Il10	-0.78167	0
	Il12a	0.513452	1.97469		Il12a	-0.26399	0.720219		Il12a	-0.82772	0
	Il12p40	1.1115	4.30103		Il12p40	-0.87188	4.30103		Il12p40	-0.16613	0
	Il15	-1.01017	3.07058		Il15	-0.70146	1.59346		Il15	-0.06431	0.062507
	Il1a	0.222392	0.335217		Il1a	-0.9202	2.25181		Il1a	-0.27962	0.70852
	Il1b	0.181809	0.271443		Il1b	-0.86304	2.72125		Il1b	0.143763	0.184024
	Il1rn	0.492238	1.64878		Il1rn	-0.21941	0.478208		Il1rn	-0.43807	1.37212
	Il23a	-0.81586	4		Il23a	-2.57541	4.30103		Il23a	0	0
	Il27	0.783781	0.755228		Il27	-0.60552	1.20901		Il27	-0.1744	0.111399
	Il2ra	1.76114	3.60206		Il2ra	0.132139	0.132503		Il2ra	1.99677	0
	Il6	1.38066	4.30103		Il6	-0.30788	0.864867		Il6	1.38889	0.979432
	Inhba	1.05051	2.74473		Inhba	0.541552	0.971429		Inhba	0.689861	0.842846
	Irf1	-0.035	0.060007		Irf1	-0.3403	0.735182		Irf1	0.353665	1.03152
	Junb	0.275217	0.770062		Junb	0.119953	0.262688		Junb	0.181723	0.502034
	Lcn2	1.27192	4.30103		Lcn2	1.19142	4.30103		Lcn2	-0.49011	0.735536
	Lipg	1.79041	3.22185		Lipg	-0.12913	0.236086		Lipg	0.450658	0
	Mmp9	0.091592	0.203877		Mmp9	1.23886	4.30103		Mmp9	1.73129	4.30103
	Mx1	-0.21525	0.312828		Mx1	-0.20357	0.241997		Mx1	1.58202	1.80688
	Mx2	-0.05588	0.049124		Mx2	-0.23882	0.463757		Mx2	2.66958	0
	Myc	-0.14532	0.327625		Myc	0.336267	0.844968		Myc	0.352687	0.823475
	Nfkb1	0.128123	0.215454		Nfkb1	0.049466	0.070709		Nfkb1	0.141235	0.282038
	Nfkb2	-0.0303	0.052272		Nfkb2	-0.26596	0.655019		Nfkb2	0.530648	2.32331
	Nfkbia	0.197998	0.445027		Nfkbia	-0.25076	0.58796		Nfkbia	0.712084	3.82391
	Nfkbie	-0.07429	0.163043		Nfkbie	-0.29243	0.91151		Nfkbie	0.999595	4.30103
	Nfkbiz	0.615387	2.20066		Nfkbiz	-0.01021	0.016351		Nfkbiz	0.75809	2.56864
	Nod2	-0.03111	0.063034		Nod2	-0.01503	0.030188		Nod2	0.477908	0.929593
	Nrg1	1.1252	2.08355		Nrg1	0.35146	0.378668		Nrg1	0.12751	0
	Olr1	0.319799	0.829152		Olr1	0.351939	0.938736		Olr1	1.16971	3.30103
	Orm1	0.636742	0.736956		Orm1	1.51657	1.56864		Orm1	1.36376	1.30627
	Orm2	-0.3077	0.549135		Orm2	-0.17455	0.258967		Orm2	-0.47598	0
	Orm3	-0.25562	0.321846		Orm3	-0.16941	0.20204		Orm3	-0.58903	0
	Pdgfb	0.977171	4.30103		Pdgfb	1.90096	4.30103		Pdgfb	1.01855	4.30103
	Penk	0.824744	1.63639		Penk	0.184683	0.267486		Penk	0.998387	1.05085
	Pim1	0.043931	0.082127		Pim1	-0.18346	0.434979		Pim1	-0.33154	1.17263
	Plau	-0.1806	0.496277		Plau	-0.32545	1.12033		Plau	0.131733	0.322256
	Plcd1	0.040136	0.067425		Plcd1	-0.01997	0.031004		Plcd1	0.422613	0.654724
	Plk3	0.171835	0.391314		Plk3	0.427539	1.03362		Plk3	0.767142	2.64782
	Prdm1	0.239649	0.634699		Prdm1	0.225432	0.57741		Prdm1	-0.18623	0.441772
	Prkcd	-0.23355	0.538652		Prkcd	-0.10815	0.213426		Prkcd	-0.18725	0.463884
	Psme2	-0.15847	0.386475		Psme2	-0.25054	0.660052		Psme2	0.041138	0.083388
	Ptafr	-0.52757	1.85078		Ptafr	-0.57969	2.13371		Ptafr	-0.46338	1.77989
	Ptges	2.03413	4.30103		Ptges	2.12764	4.30103		Ptges	1.65122	4.30103
	Ptgs2	1.36592	4.30103		Ptgs2	0.551042	2.03386		Ptgs2	1.55079	4.30103
	Ptx3	1.44016	4.30103		Ptx3	0.760391	4.30103		Ptx3	1.0013	0
	Rel	-0.11446	0.270673		Rel	-0.09653	0.217456		Rel	-0.17551	0.485784
	Relb	-0.03546	0.068415		Relb	-0.18461	0.471019		Relb	0.451126	1.48215
	Ripk2	-0.33584	1.17881		Ripk2	-0.44407	1.84315		Ripk2	0.288549	0.771215
	Sdc4	0.791382	3.52288		Sdc4	-0.08279	0.121622		Sdc4	0.606789	2.86967
	Serpina3f	1.566	2.33255		Serpina3f	-0.13941	0.266963		Serpina3f	1.95907	0
	Serpina3g	1.68755	3.30103		Serpina3g	0.61	1.73166		Serpina3g	2.33285	2.90309
	Serpina3n	1.99608	4.30103		Serpina3n	1.68031	3.60206		Serpina3n	2.08472	2.02228
	Serpine1	0.539486	2.27165		Serpine1	-0.30468	0.899629		Serpine1	2.68931	4.30103
	Serpine2	0.458063	0.453642		Serpine2	0.385931	0.334701		Serpine2	0.671766	0
	Sod2	0.163866	0.34877		Sod2	0.135483	0.282246		Sod2	0.766498	4.30103
	Sox9	2.60514	4.30103		Sox9	2.67289	4.30103		Sox9	3.88838	4.30103
	Spi1	-0.21217	0.376596		Spi1	-0.14111	0.236497		Spi1	-0.10998	0.188459
	Stat5a	-0.23288	0.276585		Stat5a	-0.71236	1.14116		Stat5a	0.00903	0.006277
	Tapbp	-0.51184	0.253755		Tapbp	-0.11164	0.061881		Tapbp	-0.06819	0.019633
	Tfec	-0.64395	3.07058		Tfec	-1.00724	4.30103		Tfec	-0.48522	1.38195
	Tgm2	0.204962	0.425969		Tgm2	0.128851	0.243706		Tgm2	0.312006	0.876965
	Thbs1	1.76358	4.30103		Thbs1	1.24567	4.30103		Thbs1	1.95508	4.30103
	Tlr2	0.116587	0.223117		Tlr2	-0.03043	0.046603		Tlr2	1.17829	4.30103
	Tnf	0.406524	0.666251		Tnf	-0.2223	0.331987		Tnf	0.316681	0.877784
	Tnfaip2	-0.15273	0.177505		Tnfaip2	-0.31696	0.384997		Tnfaip2	-0.36822	1.04527
	Tnfaip3	0.370888	0.809108		Tnfaip3	-0.33199	0.602408		Tnfaip3	0.100068	0.224462
	Tnfrsf1b	0.11353	0.105822		Tnfrsf1b	0.157884	0.158359		Tnfrsf1b	0.077792	0.124505
	Tnfrsf9	0.58285	0.126505		Tnfrsf9	1.32017	0.383367		Tnfrsf9	2.35124	0
	Tnfsf15	1.79242	4.30103		Tnfsf15	0.510348	1.34438		Tnfsf15	0.742171	0
	Tnip1	0.038521	0.063713		Tnip1	-0.12465	0.249145		Tnip1	0.024654	0.048153
	Tnip3	0.668875	2.24033		Tnip3	0.313771	0.713431		Tnip3	0.281025	0.533281
	Traf1	0.48454	1.52433		Traf1	0.475504	1.46534		Traf1	0.809826	1.945
	Traf2	0.181989	0.42649		Traf2	0.106978	0.228192		Traf2	0.258704	0.567672
	Trem1	3.45282	4.30103		Trem1	3.9586	4.30103		Trem1	2.91789	0
	Upp1	2.10159	4.30103		Upp1	1.47657	4.30103		Upp1	1.47722	0.01665
	Vcam1	0.280179	0.901183		Vcam1	-0.04925	0.099414		Vcam1	2.14643	5e-05

## Sheet: Suppl. Fig. 4
	4a	293T N4BP1 +/+				293T N4BP1 -/-					4b	293T N4BP1 +/+				293T N4BP1 -/-
	-	0.9802	1.0208	1.06546	0.938015	1.35871	1.3844	1.3825	1.35049		-	10.0137	10.4285	10.8847	9.58279	10.2737	10.4679	10.4535	10.2115
	-	9.1743	9.72951	10.938	9.31238	13.5923	13.2861	12.9565	13.0658		-	93.7249	99.397	111.743	95.1355	102.776	100.461	97.9685	98.7949
	1 hr	3.2792	3.13851	3.26505	3.27717	5.02514	5.0442	4.93703	5.05491		1 hr	33.5004	32.0631	33.3558	33.4796	37.9967	38.1408	37.3304	38.2218
	2 hr	0.6822	0.635152	0.624585	0.58423	1.24152	1.1419	1.15108	1.21391		2 hr	6.96938	6.48873	6.38078	5.96851	9.38752	8.63425	8.70366	9.17879
	3 hr	0.4036	0.420888	0.387576	0.395295	0.700671	0.730441	0.819662	0.851752		3 hr	4.12319	4.29981	3.95949	4.03835	5.298	5.5231	6.19773	6.44037
	4c	293T N4BP1 +/+				293T N4BP1 -/-					4d	293T N4BP1 +/+				293T N4BP1 -/-
	-	0.9726	0.975071	0.947378	1.11298	7.28276	8.51389	8.57653	8.75073		-	1.93276	1.93767	1.88264	2.21172	2.55625	2.98837	3.01036	3.0715
	-	45.8601	49.8538	50.8188	54.7544	264.884	288.046	292.67	294.002		-	91.1336	99.0701	100.988	108.809	92.9743	101.104	102.727	103.195
	1 hr	18.9524	22.9947	20.7522	21.4068	144.595	110.697	123.909	152.594		1 hr	37.6625	45.6954	41.2389	42.5399	50.7527	38.8546	43.4921	53.5606
	2 hr	10.4456	12.7616	10.3086	11.2552	74.4539	68.0452	73.707	73.8515		2 hr	20.7576	25.3601	20.4853	22.3664	26.1333	23.8838	25.8711	25.9219
	3 hr	9.52725	9.58897	9.84643	9.81866	67.9192	59.059	56.0329	67.5559		3 hr	18.9327	19.0553	19.5669	19.5118	23.8396	20.7297	19.6675	23.7121

## Sheet: Suppl. Fig. 7
	7a	WT			N4bp1-/-			Triflps2/lps2; N4bp1-/-			Triflps2/lps2
	Pam3CSK4	1172.3	953.596	978.283	3262.18	3093.44	3638.52	2918.95	2724.35	2830.21	933.616	1336.94	824.537
	7b	WT			N4bp1-/-			Triflps2/lps2; N4bp1-/-			Triflps2/lps2
	R848	1036.61	855.595	801.941	3994.68	4589.41	5140.36	4135.38	3721.98	3412.65	753.073	856.953	971.124
	7c	WT			N4bp1-/-			Triflps2/lps2; N4bp1-/-			Triflps2/lps2
	poly(I:C)	270.238	256.853	193.529	220.252	226.897	182.954	9.08117	6.13643	6.18579	6.54306	7.2112	7.83396
	7f	N4bp1+/+				N4bp1-/-
	none	1.01288	1.16324	0.900036	0.943005	1.86539	1.52259	1.09411	0.911671
	TNF	25.2521	31.4122	27.7042	37.7554	28.8006	23.5614	21.1072	20.7409
	IL-1β	28.8336	24.9993	30.042	20.9116	51.3263	44.8181	48.5647	45.2494
	7g	N4bp1+/+				N4bp1-/-
	none	1.021	1.12874	0.985802	0.880219	1.52993	1.29659	1.39513	1.32102
	TNF	31.1656	39.7148	39.5687	41.7643	33.5658	32.6373	34.7933	31.1537
	IL-1β	9.43181	6.16214	7.17288	9.40527	15.6891	12.1502	11.2321	12.9223
